# Supplementary material for: Purification Method of Extracellular Vesicles Derived from Human T-Cell Leukemia Virus Type 1-Infected Cells without Virions
Source: Viruses. 2024 Feb 4;16(2):249. doi: 10.3390/v16020249 (PMC10892183; doi:10.3390/v16020249)
Supplement: Supplementary file 1 [file viruses-16-00249-s001.zip]

Archive with 1 entries (1 files):
- viruses-2751571-supplementary.pdf
